# Supplementary material for: Characterization of the Antibiotic and Copper Resistance of Emergent Species of Onion-Pathogenic Burkholderia Through Genome Sequence Analysis and High-Throughput Sequencing of Differentially Enriched Random Transposon Mutants
Source: Pathogens. 2025 Feb 25;14(3):226. doi: 10.3390/pathogens14030226 (PMC11946587; doi:10.3390/pathogens14030226)
Supplement: Supplementary file 1 [file pathogens-14-00226-s001.zip]

Archive with 4 entries (4 files):
- Figure_S1.pdf
- Table_S1.xlsx
- Table_S2.xlsx
- Table_S3.xlsx
