# Supplementary material for: Characterization of the Antibiotic and Copper Resistance of Emergent Species of Onion-Pathogenic Burkholderia Through Genome Sequence Analysis and High-Throughput Sequencing of Differentially Enriched Random Transposon Mutants
Source: Pathogens. 2025 Feb 25;14(3):226. doi: 10.3390/pathogens14030226 (PMC11946587; doi:10.3390/pathogens14030226)
Supplement: Supplementary file 1 [file pathogens-14-00226-s001.zip › Table_S1.xlsx]

## Sheet: sumstat
Strain	Origin	Source	QUAST Assessment					BUSCO Assessment						Bakta Annotation
			Genome size	Contigs	Largest contigs	GC (%)	N50 (MB)	Percent gaps	Completeness (%)	Single-copy	Duplicate	Fragmented	Missing	CDS	Pseudogenes	hypotheticals	Coding density	tRNAs	tmRNAs	rRNAs	ncRNAs	ncRNA region	oriCs
842	Asia	human	8149696	4	3526250	66.95	3	0	99.5	99.1	0.4	0.3	0.2	7247	18	189	87.9	69	1	18	34	22	4
895	Asia	human	8731481	3	7459003	66.76	7	0	99.7	99.6	0.1	0.1	0.2	7957	17	328	87.9	67	1	18	38	29	4
2008Ycf657	Europe	human	7651939	3	3511584	67.38	3	0	99.7	99.6	0.1	0.1	0.2	6813	6	160	88.1	69	1	18	33	23	4
2009Ycf95III	Europe	human	7651873	3	3511529	67.38	3	0	99.7	99.6	0.1	0.1	0.2	6811	6	159	88	69	1	18	33	23	4
2019Y71443953II	Europe	human	7650863	3	3511327	67.38	3	0	99.7	99.6	0.1	0.1	0.2	6815	8	159	88.1	69	1	18	33	23	4
B1	unknown	environment	7702840	4	3483902	66.79	2	0	99.8	99.7	0.1	0.1	0.1	6889	17	217	87.4	72	1	18	37	22	4
BGR1	Asia	plant	7284636	6	3906507	67.93	3	0	100	99.6	0.4	0	0	6411	14	580	85.5	70	1	15	47	24	0
CCRMBC23	S.America	plant	7901391	4	3691617	66.74	2	0	99.7	99.3	0.4	0.1	0.2	7098	16	311	87.5	70	1	18	36	22	4
CCRMBC56	S.America	plant	7402977	4	3639183	67.11	2	0	99.7	99.4	0.3	0.1	0.2	6539	11	188	87.8	68	1	18	35	20	3
CMCC_B_23006	Asia	environment	8112046	4	3525059	66.53	3	0	99.4	99	0.4	0.1	0.5	7336	25	336	87.1	73	1	18	35	26	3
CR318	N.America	plant	7664894	3	3511146	66.84	3	0	100	99.9	0.1	0	0	6822	20	198	87.3	68	1	18	31	21	5
DDS22E-1	Australia	environment	8045250	2	3461321	67.05	3	0	99.8	99.1	0.7	0.1	0.1	7078	8	178	87.3	72	1	18	30	19	2
DWS37E-2	Australia	environment	6612421	3	3241886	66.48	2	0	100	99.3	0.7	0	0	5777	9	201	86.9	68	1	18	31	19	3
FL-5-3-30-S1-D7	N.America	environment	6330751	2	3461321	67.05	3	0	99.8	99.7	0.1	0.1	0.1	5620	21	127	87.7	66	1	15	31	20	3
H111	Europe	human	7714893	3	3572953	67.32	3	0	99.7	99.6	0.1	0.1	0.2	6863	14	174	88.1	66	1	18	33	22	4
J2315	Europe	human	8055782	4	3870082	66.9	3	0	99.5	95.6	3.9	0.3	0.2	7302	16	210	87.7	76	2	18	36	23	4
K56-2	N.America	human	7741920	4	3673077	67.01	3	0	99.7	99.6	0.1	0.1	0.2	6977	27	212	87.8	70	2	18	36	23	4
MSMB384WGS	N.America	environment	7780598	3	3588848	67.25	3	0	99.7	99.4	0.3	0.1	0.2	6959	9	172	87.9	68	1	18	35	23	4
NML110041	N.America	human	7971239	4	3777894	66.99	3	0	99.7	97.2	2.5	0.1	0.2	7289	25	220	87.7	75	2	18	36	23	4
PC184Mulks	N.America	human	7067048	3	3497405	66.86	2	0	99.7	99.3	0.4	0.3	0	6336	18	223	87.6	70	2	18	35	19	5
PS27	Asia	environment	7607708	4	3507573	66.93	2	0	99.1	99	0.1	0.3	0.6	6921	4	228	87.7	70	1	18	32	21	5
R-12632	Europe	plant	8113492	4	3575181	66.52	3	0	100	99.4	0.6	0	0	7199	8	281	87.4	69	1	18	39	21	1
ST32	Europe	human	8090388	4	3822749	67.03	3	0	99.4	99	0.4	0.4	0.2	7314	29	255	87.8	68	1	18	36	27	4
toggle2	Asia	human	8055108	5	3737356	67.01	3	0	99.4	99.1	0.3	0.1	0.5	7311	78	421	87	75	1	18	40	34	4
toggle3	Asia	human	8143477	6	3809848	66.93	3	0	99.4	99.3	0.1	0.3	0.3	7325	39	330	87.8	80	1	18	43	34	4
toggle4	Asia	human	7908060	3	3704668	67.22	3	0	99.5	99.1	0.4	0.1	0.4	7172	37	234	87.9	68	1	18	35	29	4
VC12308	N.America	human	7634498	4	3668000	67.15	2	0	99.7	99.6	0.1	0.1	0.2	6795	9	181	88	69	1	18	34	28	4
VC12802	N.America	human	7394909	2	6339862	67.05	6	0	99.8	99.7	0.1	0.1	0.1	6558	11	173	87.8	69	1	18	32	21	5
VC7848	N.America	human	7499459	1	7499459	66.92	7	0	99.8	99.7	0.1	0.1	0.1	6713	10	163	87.6	68	1	18	32	24	5
YG-3	Asia	plant	8036463	3	3645818	66.81	3	0	99.8	99.4	0.4	0	0.2	7101	8	271	87.3	70	2	18	34	21	3
