# Supplementary material for: Characterization of the Antibiotic and Copper Resistance of Emergent Species of Onion-Pathogenic Burkholderia Through Genome Sequence Analysis and High-Throughput Sequencing of Differentially Enriched Random Transposon Mutants
Source: Pathogens. 2025 Feb 25;14(3):226. doi: 10.3390/pathogens14030226 (PMC11946587; doi:10.3390/pathogens14030226)
Supplement: Supplementary file 1 [file pathogens-14-00226-s001.zip › Table_S2.xlsx]

## Sheet: ANIb_percentage_identity
	2019Y71443953II	842	CCRMBC23	FL-5-3-30-S1-D7	B1	CMCC_B_23006	R-12632	DDS22E-1	2009Ycf95III	toggle3	CR318	H111	NML110041	toggle2	PC184Mulks	PS27	VC12802	YG-3	DWS37E-2	VC12308	ST32	CCRMBC56	2008Ycf657	MSMB384WGS	VC7848	toggle4	K56-2	J2315	895	BGR1
2019Y71443953II	1	0.989269	0.946435	0.945471	0.947689	0.946427	0.939758	0.89069	0.999964	0.989515	0.946073	0.990374	0.989726	0.989458	0.945648	0.946201	0.946515	0.939464	0.887179	0.989879	0.98849	0.987956	0.999966	0.990497	0.946601	0.989471	0.989153	0.989395	0.988786	0.815154
842	0.988076	1	0.946047	0.944538	0.946644	0.945734	0.938549	0.88969	0.988089	0.990179	0.945766	0.989431	0.987827	0.990144	0.943995	0.94674	0.945949	0.938891	0.886669	0.987561	0.990026	0.986513	0.988096	0.988857	0.947171	0.990654	0.987502	0.987578	0.99002	0.815886
CCRMBC23	0.946543	0.947281	1	0.972634	0.978518	0.97853	0.941837	0.889321	0.946553	0.946688	0.977513	0.946089	0.945872	0.946694	0.984593	0.991266	0.97514	0.942946	0.885097	0.946047	0.946668	0.944543	0.946564	0.947423	0.979092	0.947572	0.945487	0.945582	0.947843	0.817508
FL-5-3-30-S1-D7	0.949055	0.949601	0.976815	1	0.981221	0.979907	0.945936	0.893351	0.949076	0.949103	0.979728	0.949288	0.950087	0.949084	0.97636	0.976984	0.981231	0.946763	0.889315	0.950106	0.949103	0.948277	0.949071	0.950288	0.980372	0.949257	0.949697	0.949712	0.950335	0.814954
B1	0.947386	0.947821	0.97801	0.976792	1	0.986419	0.94357	0.889342	0.9474	0.947928	0.990481	0.947797	0.947497	0.947858	0.975083	0.979061	0.978705	0.944659	0.887341	0.947448	0.94738	0.947167	0.947401	0.947628	0.983763	0.947537	0.947191	0.947229	0.948489	0.81496
CMCC_B_23006	0.945354	0.945781	0.977755	0.974983	0.985456	1	0.942679	0.888488	0.945357	0.946283	0.985723	0.946066	0.945758	0.946221	0.975121	0.977269	0.977292	0.9435	0.886171	0.945936	0.945781	0.94504	0.945361	0.94657	0.983195	0.945866	0.94537	0.945467	0.947133	0.813766
R-12632	0.939629	0.939209	0.941584	0.942563	0.943404	0.943246	1	0.888933	0.939646	0.939065	0.943158	0.939302	0.939576	0.93909	0.941859	0.941262	0.942953	0.947869	0.887199	0.939316	0.938618	0.93961	0.939646	0.940467	0.943582	0.939528	0.939753	0.939507	0.939445	0.81311
DDS22E-1	0.890057	0.89033	0.888234	0.889098	0.889047	0.888664	0.888043	1	0.890033	0.889988	0.888912	0.889696	0.890744	0.889924	0.888518	0.88794	0.887876	0.887911	0.880085	0.889299	0.889546	0.890826	0.890061	0.890915	0.889079	0.890195	0.890682	0.890552	0.890645	0.817576
2009Ycf95III	0.999954	0.989305	0.946088	0.945236	0.947388	0.946132	0.940097	0.890183	1	0.989339	0.945633	0.990549	0.989808	0.989294	0.945415	0.945976	0.946295	0.939466	0.886957	0.989781	0.988675	0.987957	0.999983	0.990498	0.946377	0.989413	0.989275	0.98955	0.988822	0.815215
toggle3	0.989149	0.991276	0.946162	0.945562	0.947739	0.946984	0.938387	0.889878	0.989166	1	0.946798	0.989301	0.986279	0.999033	0.945171	0.946751	0.946838	0.938577	0.887448	0.988778	0.988478	0.986254	0.989172	0.989816	0.947818	0.991112	0.985756	0.985963	0.989763	0.815416
CR318	0.946485	0.947132	0.977681	0.976407	0.991126	0.987371	0.943437	0.889845	0.946496	0.94718	1	0.947126	0.94628	0.947117	0.97466	0.977974	0.979487	0.944409	0.887099	0.946652	0.946527	0.945954	0.946506	0.947314	0.983387	0.946277	0.945912	0.945949	0.947156	0.814824
H111	0.989972	0.989888	0.945194	0.945273	0.947482	0.946545	0.939003	0.88989	0.98999	0.989191	0.946073	1	0.990157	0.989101	0.945025	0.945511	0.94648	0.938866	0.885776	0.989937	0.989098	0.988338	0.989997	0.990172	0.94654	0.989817	0.989688	0.98989	0.989502	0.813818
NML110041	0.989656	0.988882	0.945656	0.94609	0.947455	0.94615	0.93872	0.891442	0.989678	0.986649	0.945851	0.990587	1	0.986567	0.945163	0.94648	0.947102	0.939681	0.886828	0.989338	0.987885	0.98694	0.989686	0.990198	0.946703	0.98827	0.999315	0.999823	0.988962	0.815228
toggle2	0.989031	0.991344	0.946571	0.945357	0.947846	0.947091	0.939089	0.889925	0.989053	0.999601	0.947074	0.989217	0.987004	1	0.945525	0.946981	0.94676	0.93893	0.887368	0.988748	0.988507	0.98619	0.989056	0.989549	0.947635	0.99105	0.986536	0.986644	0.989716	0.815166
PC184Mulks	0.94767	0.947294	0.986977	0.973937	0.97743	0.977997	0.943318	0.890604	0.94769	0.947845	0.976533	0.947651	0.947321	0.947851	1	0.985685	0.975497	0.944772	0.887874	0.947428	0.947526	0.945989	0.947693	0.948632	0.977098	0.948158	0.94698	0.947044	0.947738	0.816154
PS27	0.946304	0.947527	0.991464	0.973032	0.979552	0.978201	0.941623	0.888884	0.94629	0.947223	0.977443	0.946223	0.946469	0.947205	0.983309	1	0.975176	0.942976	0.885617	0.945763	0.946967	0.945818	0.946295	0.94708	0.978886	0.946952	0.946008	0.946188	0.947549	0.813343
VC12802	0.947436	0.947713	0.975984	0.978134	0.980017	0.979051	0.943415	0.8891	0.94744	0.94795	0.979875	0.947922	0.948148	0.947884	0.974096	0.976131	1	0.944893	0.887366	0.948057	0.947728	0.947062	0.947443	0.948469	0.979598	0.947594	0.947795	0.94775	0.948579	0.814252
YG-3	0.939901	0.93944	0.942968	0.943251	0.945279	0.944729	0.947966	0.888953	0.939864	0.939421	0.944252	0.939838	0.939801	0.939329	0.943187	0.942868	0.944079	1	0.888419	0.939577	0.939135	0.939734	0.939882	0.940892	0.944162	0.940062	0.939673	0.939704	0.9398	0.813323
DWS37E-2	0.88982	0.889787	0.887555	0.889464	0.889673	0.888532	0.889574	0.882961	0.889791	0.889996	0.888937	0.888837	0.890404	0.889947	0.888771	0.887544	0.888441	0.890871	1	0.88948	0.889849	0.89007	0.889814	0.891962	0.889365	0.890524	0.890436	0.890431	0.891277	0.810407
VC12308	0.989749	0.989245	0.945865	0.947118	0.948229	0.947108	0.939766	0.890171	0.989774	0.989406	0.946709	0.991117	0.98952	0.989258	0.945554	0.945847	0.947382	0.939597	0.887376	1	0.987716	0.988163	0.989775	0.99059	0.947066	0.98822	0.989235	0.989287	0.988111	0.815948
ST32	0.987996	0.989458	0.944799	0.945067	0.946191	0.945361	0.937575	0.889703	0.988006	0.987144	0.945032	0.989385	0.985518	0.987102	0.942958	0.946339	0.946418	0.938326	0.887981	0.985138	1	0.984359	0.988011	0.988226	0.946184	0.991767	0.985175	0.985073	0.989639	0.812932
CCRMBC56	0.988106	0.987258	0.944499	0.944468	0.946999	0.945366	0.939519	0.89146	0.988121	0.98671	0.945291	0.989192	0.987015	0.986602	0.94365	0.9454	0.945907	0.939641	0.887398	0.988048	0.985695	1	0.988129	0.988462	0.945791	0.986773	0.986574	0.986709	0.987008	0.814233
2008Ycf657	0.999957	0.989245	0.946171	0.945191	0.947262	0.946253	0.939547	0.890406	0.999988	0.989162	0.945742	0.990625	0.989718	0.98911	0.945435	0.946104	0.946337	0.939389	0.886855	0.989714	0.988472	0.987898	1	0.99025	0.946425	0.989258	0.989186	0.989416	0.988816	0.814672
MSMB384WGS	0.989942	0.989767	0.946892	0.946843	0.94804	0.947556	0.940325	0.891664	0.989958	0.989886	0.947082	0.990325	0.989727	0.989795	0.946331	0.9471	0.947262	0.940554	0.888927	0.990019	0.98987	0.987824	0.989964	1	0.947323	0.990902	0.989417	0.989405	0.989622	0.815439
VC7848	0.947283	0.948692	0.979267	0.97673	0.984574	0.984546	0.943829	0.889443	0.947302	0.948262	0.983575	0.948102	0.947376	0.948217	0.975175	0.979298	0.979186	0.944441	0.886637	0.947313	0.947793	0.945786	0.947302	0.947882	1	0.947995	0.946966	0.947103	0.948694	0.815516
toggle4	0.988853	0.991752	0.946764	0.944982	0.947482	0.946546	0.939533	0.890198	0.988867	0.991097	0.945645	0.990111	0.98778	0.991008	0.945162	0.946816	0.946308	0.939493	0.887332	0.98747	0.993364	0.986545	0.988876	0.99077	0.946993	1	0.987638	0.987393	0.991363	0.814297
K56-2	0.989527	0.988953	0.945478	0.946281	0.947288	0.946454	0.939827	0.891586	0.989544	0.986556	0.94569	0.990562	0.999694	0.986484	0.944685	0.946197	0.946932	0.939957	0.887816	0.989146	0.987849	0.986914	0.989549	0.98982	0.946735	0.988444	1	0.999805	0.989436	0.815004
J2315	0.989674	0.98878	0.945681	0.945803	0.947373	0.9462	0.938866	0.890935	0.989698	0.986693	0.945705	0.990496	0.999734	0.986575	0.944652	0.946544	0.947085	0.93945	0.887783	0.989013	0.987553	0.986739	0.989706	0.989807	0.947019	0.988049	0.999333	1	0.988729	0.814317
895	0.98759	0.989824	0.945448	0.945069	0.946652	0.946348	0.938174	0.889463	0.987611	0.987295	0.944631	0.988254	0.98722	0.987202	0.943535	0.946053	0.945978	0.938067	0.887973	0.986253	0.989642	0.985898	0.987616	0.987994	0.945564	0.990141	0.987147	0.986846	1	0.814877
BGR1	0.816418	0.817682	0.817236	0.816075	0.815638	0.81617	0.813621	0.819416	0.816542	0.815762	0.815907	0.816191	0.816159	0.815872	0.816411	0.813244	0.815022	0.814364	0.811465	0.816972	0.814294	0.815751	0.816443	0.816974	0.816707	0.816754	0.815827	0.815786	0.816505	1
