# Supplementary material for: Characterization of the Antibiotic and Copper Resistance of Emergent Species of Onion-Pathogenic Burkholderia Through Genome Sequence Analysis and High-Throughput Sequencing of Differentially Enriched Random Transposon Mutants
Source: Pathogens. 2025 Feb 25;14(3):226. doi: 10.3390/pathogens14030226 (PMC11946587; doi:10.3390/pathogens14030226)
Supplement: Supplementary file 1 [file pathogens-14-00226-s001.zip › Table_S3.xlsx]

## Sheet: Sheet1
gene_name	function	logFC	logCPM	PValue	q.value
WL90_01910	histidine triad nucleotide-binding protein	-2.63394	3.10961	7.36e-05	0.0320974
WL90_10405	hypothetical protein	1.63924	6.94819	4.92e-10	8.16e-07
WL90_10525	phosphatidate cytidylyltransferase	1.27245	6.52133	1.65e-05	0.00915169
WL90_11405	deoxyribodipyrimidine photolyase	-0.775571	7.59701	0.000110974	0.0433191
WL90_12310	hypothetical protein	1.2999	6.4953	3.06e-07	0.000290351
WL90_13220	copper oxidase	-1.20882	8.62328	1.69e-13	1.12e-09
WL90_14540	3-deoxy-D-manno-octulosonate 8-phosphate phosphatase	2.83868	2.66113	7.74e-05	0.0320974
WL90_14675	DUF4440 domain-containing protein	-2.03582	6.65121	6.65e-08	8.82e-05
WL90_15125	ABC transporter permease	-1.15846	6.92038	1.23e-05	0.00740929
WL90_15615	pseudogene	-1.2073	8.01542	6.93e-06	0.00459844
WL90_16380	cysteine ABC transporter permease	2.87384	4.72174	1.51e-06	0.00111259
WL90_22220	amidohydrolase	-2.16213	6.39428	4.71e-10	8.16e-07
WL90_23180	amidohydrolase	-1.39296	5.92754	2.95e-05	0.0150581
WL90_30260	3-alpha-hydroxysteroid dehydrogenase	1.29701	6.66034	5.43e-05	0.0257585
WL90_31445	FMN-dependent NADH-azoreductase	1.67241	6.13635	1.37e-06	0.00111259
WL90_33990	phosphoesterase	-1.1853	8.19057	3.41e-11	1.13e-07
WL90_33995	glutathione S-transferase	-0.986369	6.32982	0.000120284	0.0443448
WL90_17425	mandelate racemase	-1.14078	7.19747	1.94e-07	0.000214641
